# Supplementary material for: Pharmacogenetic Variation and Its Clinical Relevance in a Latin American Rural Population
Source: Int J Mol Sci. 2022 Oct 4;23(19):11758. doi: 10.3390/ijms231911758 (PMC9570141; doi:10.3390/ijms231911758)
Supplement: Supplementary file 1 [file ijms-23-11758-s001.zip]

Archive with 1 entries (1 files):
- ijms-1913748-supplementary.pdf
